# Supplementary material for: JAK inhibition with tofacitinib rapidly increases contractile force in human skeletal muscle
Source: Life Sci Alliance. 2024 Aug 9;7(11):e202402885. doi: 10.26508/lsa.202402885 (PMC11316201; doi:10.26508/lsa.202402885)
Supplement: Supplementary file 1 [file LSA-2024-02885_TableS1.xlsx]

## Sheet: Table S1
	Table S1. Charcteristics of subjects
	ID	Age	Sex	Arm	MV Time to T1 Biopsy	Body Mass	Diabetes	Smoking	COPD/Emphysema	Esophageal Cancer	Induction Chemotherapy	Chemotherapy Within 3 Months of Surgery	Inducation Radiation	pStage	Histology
					(Minutes)	(kg)	(Yes/No)	(Never/Past/Current)	(Yes/No)	(Yes/No)	(Yes/No)	(Yes/No)	(Yes/No)
	1	76	Female	drug 10mg	79	76.2035	Yes	Past	No	Yes	No	No	No	1	Adenocarcinoma
	2	60	Female	drug 10mg	61	95.2544	No	Never	No	Yes	Yes	Yes	Yes	1	Squamous
	3	60	Male	drug 10mg	145	132.903	No	Past	No	Yes	Yes	Yes	No	3	Adenocarcinoma
	4	37	Male	drug 10mg	94	63.0493	No	Never	No	No	NA	NA	NA	NA	NA
	5	61	Male	drug 10mg	98	96.6152	No	Never	No	Yes	No	No	No	2	Neuroendocrine
	6	70	Male	drug 10mg	103	99.7903	Yes	Past	No	Yes	Yes	Yes	Yes	1	Adenocarcinoma
	7	78	Male	drug 10mg	87	84.3682	No	Never	No	Yes	Yes	Yes	Yes	3	Adenocarcinoma
	8	70	Male	drug 10mg	109	89.8113	No	Past	No	Yes	Yes	No	Yes	1	Adenocarcinoma
	9	76	Male	drug 10mg	80	85.729	No	Past	No	Yes	Yes	No	Yes	1	Adenocarcinoma
	10	57	Male	placebo 10mg	51	55.7919	No	Never	No	No	NA	NA	NA	NA	NA
	11	65	Female	placebo 10mg	77	54.8847	No	Never	No	Yes	Yes	Yes	Yes	3	Squamous
	12	57	Male	placebo 10mg	71	73.0284	No	Current	No	Yes	Yes	No	Yes	1	Adenocarcinoma
	13	53	Male	placebo 10mg	138	68.0389	Yes	Past	No	No	NA	NA	NA	NA	NA
	14	46	Male	placebo 10mg	72	109.769	No	Past	No	Yes	Yes	Yes	Yes	1	Adenocarcinoma
	15	69	Female	placebo 10mg	68	54.8847	No	Never	No	Yes	Yes	Yes	Yes	1	Adenocarcinoma
	16	73	Male	placebo 10mg	94	72.5748	No	Past	Yes	Yes	Yes	Yes	Yes	3	Adenocarcinoma
	17	70	Male	placebo 10mg	61	82.5538	No	Past	No	Yes	No	No	No	1	Adenocarcinoma
	18	66	Male	placebo 10mg	76	90.7185	Yes	Past	No	Yes	Yes	Yes	Yes	3	Adenocarcinoma
	19	70	Male	placebo 10mg	108	82.5538	No	Past	No	Yes	Yes	Yes	Yes	2	Adenocarcinoma
	20	76	Male	placebo 5mg	57	87.0897	No	Never	No	Yes	No	No	No	1	Adenocarcinoma
	21	77	Male	placebo 5mg	85	94.8008	No	Never	No	Yes	No	Np	No	3	Adenocarcinoma
	22	69	Male	placebo 10mg	57	54.6	No	Current	Yes	Yes	Yes	No	Yes	3	Adenocarcinoma
	23	86	Male	drug 10mg	50	60.3	Yes	Past	No	Yes	Yes	Yes	Yes	3	Adenocarcinoma
	24	68	Male	placebo 10mg	57	63.6	No	Past	No	Yes	Yes	Yes	Yes	0	Adenocarcinoma
	25	69	Male	placebo 10mg	47	61.9	No	Past	No	No	No	No	No	N/A	N/A
	26	67	Male	drug 10mg	41	77.7	No	Past	No	Yes	Yes	Yes	Yes	3	Adenocarcinoma
	27	76	Male	drug 10mg	55	70.1	No	Never	No	Yes	Yes	Yes	Yes	unspecified	Adenocarcinoma
	28	62	Male	placebo 10mg	46	55.3	No	Past	No	Yes	Yes	No	Yes	3	Adenocarcinoma
	29	35	Male	drug 10mg	73	66.3	No	Past	No	Yes	Yes	No	Yes	3	Adenocarcinoma
	30	68	Male	drug 10mg	51	68.9	No	Never	No	Yes	Yes	Yes	Yes	3	Adenocarcinoma
	31	44	Female	drug 10mg	40	46.5	No	Never	No	Yes	Yes	Yes	Yes	3	Adenocarcinoma
	32	70	Male	drug 10mg	63	92.3	No	Former	No	Yes	Yes	No	Yes	3	Adenocarcinoma
	33	55	Male	placebo 10mg	45	76.4	No	Former	Yes	Yes	Yes	Yes	Yes	0	Adenocarcinoma
