# Supplementary material for: JAK inhibition with tofacitinib rapidly increases contractile force in human skeletal muscle
Source: Life Sci Alliance. 2024 Aug 9;7(11):e202402885. doi: 10.26508/lsa.202402885 (PMC11316201; doi:10.26508/lsa.202402885)
Supplement: Supplementary file 2 [file LSA-2024-02885_TableS2.xlsx]

## Sheet: Table S2a
NAME	SIZE	NES	NOM p-val
HUMAN PAPILLOMAVIRUS INFECTION(HSA05165)	323	1.21945	0
NEUROACTIVE LIGAND_RECEPTOR INTERACTION(HSA04080)	273	1.2075	0
RAP1 SIGNALING PATHWAY(HSA04015)	205	1.22574	0
PROTEOGLYCANS IN CANCER(HSA05205)	197	1.25606	0
FOCAL ADHESION(HSA04510)	196	1.34091	0
CAMP SIGNALING PATHWAY(HSA04024)	196	1.27818	0
CALCIUM SIGNALING PATHWAY(HSA04020)	183	1.24401	0
ALCOHOLISM(HSA05034)	179	1.28196	0
AXON GUIDANCE(HSA04360)	173	1.28458	0
TIGHT JUNCTION(HSA04530)	167	1.25496	0
CGMP_PKG SIGNALING PATHWAY(HSA04022)	160	1.34055	0
HIPPO SIGNALING PATHWAY(HSA04390)	150	1.24881	0
PHOSPHOLIPASE D SIGNALING PATHWAY(HSA04072)	144	1.26684	0
BREAST CANCER(HSA05224)	142	1.16467	0
APELIN SIGNALING PATHWAY(HSA04371)	135	1.31393	0
SIGNALING PATHWAYS REGULATING PLURIPOTENCY OF STEM CELLS(HSA04550)	133	1.23811	0
RELAXIN SIGNALING PATHWAY(HSA04926)	128	1.2352	0
CELL ADHESION MOLECULES (CAMS)(HSA04514)	122	1.42896	0
VASCULAR SMOOTH MUSCLE CONTRACTION(HSA04270)	120	1.37654	0
THYROID HORMONE SIGNALING PATHWAY(HSA04919)	112	1.25693	0
LEUKOCYTE TRANSENDOTHELIAL MIGRATION(HSA04670)	111	1.38535	0
CHOLINERGIC SYNAPSE(HSA04725)	110	1.22506	0
MELANOGENESIS(HSA04916)	99	1.28141	0
ENDOCRINE RESISTANCE(HSA01522)	94	1.08745	0
PANCREATIC SECRETION(HSA04972)	93	1.34854	0
GAP JUNCTION(HSA04540)	87	1.31242	0
PROTEIN DIGESTION AND ABSORPTION(HSA04974)	86	1.31019	0
ECM_RECEPTOR INTERACTION(HSA04512)	80	1.45307	0
THYROID HORMONE SYNTHESIS(HSA04918)	73	1.18565	0
ARRHYTHMOGENIC RIGHT VENTRICULAR CARDIOMYOPATHY (ARVC)(HSA05412)	72	1.22742	0
INOSITOL PHOSPHATE METABOLISM(HSA00562)	71	1.18318	0
METABOLISM OF XENOBIOTICS BY CYTOCHROME P450(HSA00980)	69	1.2417	0
ARACHIDONIC ACID METABOLISM(HSA00590)	61	1.2263	0
ABC TRANSPORTERS(HSA02010)	41	1.19688	0
TYROSINE METABOLISM(HSA00350)	35	1.36162	0
BETA_ALANINE METABOLISM(HSA00410)	31	1.32357	0
HISTIDINE METABOLISM(HSA00340)	22	1.33367	0
COLLECTING DUCT ACID SECRETION(HSA04966)	25	1.17866	0.0424144
HEDGEHOG SIGNALING PATHWAY(HSA04340)	46	1.30072	0.0435606
HIPPO SIGNALING PATHWAY _ MULTIPLE SPECIES(HSA04392)	28	1.26114	0.0486258
PI3K_AKT SIGNALING PATHWAY(HSA04151)	350	1.17804	0.0498915

## Sheet: Table S2b
NAME	SIZE	NES	NOM p-val
RIBOSOME BIOGENESIS IN EUKARYOTES(HSA03008)	93	-1.44112	0
BASAL TRANSCRIPTION FACTORS(HSA03022)	40	-1.41081	0
RNA TRANSPORT(HSA03013)	163	-1.38867	0
MRNA SURVEILLANCE PATHWAY(HSA03015)	89	-1.31652	0
PROTEASOME(HSA03050)	42	-1.30265	0
SPLICEOSOME(HSA03040)	125	-1.24107	0.0526316
AUTOPHAGY _ OTHER(HSA04136)	32	-1.22302	0.0546875
UBIQUITIN MEDIATED PROTEOLYSIS(HSA04120)	136	-1.2439	0.0640777
INSULIN SIGNALING PATHWAY(HSA04910)	133	-1.22317	0.0700637
DNA REPLICATION(HSA03030)	35	-1.30441	0.0740741
MITOPHAGY _ ANIMAL(HSA04137)	64	-1.28742	0.0773931
LONGEVITY REGULATING PATHWAY(HSA04211)	86	-1.09229	0.0949821
RNA POLYMERASE(HSA03020)	30	-1.25078	0.098513
