# Supplementary material for: JAK inhibition with tofacitinib rapidly increases contractile force in human skeletal muscle
Source: Life Sci Alliance. 2024 Aug 9;7(11):e202402885. doi: 10.26508/lsa.202402885 (PMC11316201; doi:10.26508/lsa.202402885)
Supplement: Supplementary file 4 [file LSA-2024-02885_TableS3.xlsx]

## Sheet: Table S3
CaCl2 (mM)	Ionic Strength (N)	EGTA (mM)	Temperature	PH	Free Ca++ (M)	Log[free Ca++ in µM]	pCa
1	0.19	5	15	7	2.25e-07	-0.647817	6.64782
1.5	0.19	5	15	7	3.858e-07	-0.413638	6.41364
2	0.19	5	15	7	6.001e-07	-0.221776	6.22178
2.5	0.19	5	15	7	8.999e-07	-0.0458057	6.04581
3	0.19	5	15	7	1.34e-06	0.127105	5.8729
3.5	0.19	5	15	7	2.09e-06	0.320146	5.67985
4	0.19	5	15	7	3.58e-06	0.553883	5.44612
4.5	0.19	5	15	7	7.97e-06	0.901458	5.09854
5	0.19	5	15	7	6.689e-05	1.82536	4.17464
5.5	0.19	5	15	7	0.00050925	2.70693	3.29307
Note:
Free calcium was calculated based on the equation
Ca-EGTA Calculator v1.3 using constants from Theo Schoenmakers' Chelator
http://somapp.ucdmc.ucdavis.edu/pharmacology/bers/maxchelator/CaEGTA-TS.htm
